# Supplementary material for: Fusarium oxysporum f. sp. niveum Pumilio 1 Regulates Virulence on Watermelon through Interacting with the ARP2/3 Complex and Binding to an A-Rich Motif in the 3′ UTR of Diverse Transcripts
Source: mBio. 2023 Mar 1;14(2):e00157-23. doi: 10.1128/mbio.00157-23 (PMC10128047; doi:10.1128/mbio.00157-23)
Supplement: TABLE S1 [file mbio.00157-23-s0008.xlsx]

## Sheet: Sheet1
Table S1. Characteristics of the FonPUF genes and proteins in F. oxysporum f.sp. niveum
Gene name	Gene ID	ORF (bp)	Protein Size (aa)	Cloned ORF size(bp)
FonPUF1	FOXG_01859	3492	1163	3492
FonPUF2	FOXG_02224	2331	776	2331
FonPUF3	FOXG_07983	2337	778	NA
FonPUF4	FOXG_00799	3186	1061	NA
FonPUF5	FOXG_01770	2289	762	2289
FonPUF6	FOXG_00261	2052	683	2052
