# Supplementary material for: Fusarium oxysporum f. sp. niveum Pumilio 1 Regulates Virulence on Watermelon through Interacting with the ARP2/3 Complex and Binding to an A-Rich Motif in the 3′ UTR of Diverse Transcripts
Source: mBio. 2023 Mar 1;14(2):e00157-23. doi: 10.1128/mbio.00157-23 (PMC10128047; doi:10.1128/mbio.00157-23)
Supplement: TABLE S2 [file mbio.00157-23-s0009.xlsx]

## Sheet: Sheet1
Table S2. Putative virulence-related genes regulated by FonPUF1.
Name	Gene ID
Cutinase	FOXG_14713
Pectinesterase	FOXG_15434
Pectate lyase	FOXG_05407
Pectate lyase	FOXG_10728
Catalase	FOXG_08697
Chitin synthase	FOXG_12345
Peroxidase	FOXG_17180
Peroxidase	FOXG_11988
Peroxidase	FOXG_12260
Glutathione S-transferase (GST)	FOXG_12133
Thioredoxin	FOXG_10698
ABC transporter	FOXG_16892
Cellulase	FOXG_02921
Cellulase	FOXG_09299
Pathogen effector	FOXG_06413
Cerato-platanin	FOXG_05128
Cerato-platanin	FOXG_13198
Carboxylesterase family	FOXG_13461
Polysaccharide deacetylase (PDA)	FOXG_17017
Glycosyl hydrolase	FOXG_15355
Acetyltransferase	FOXG_12928
Methyltransferase	FOXG_13464
