# Supplementary material for: Fusarium oxysporum f. sp. niveum Pumilio 1 Regulates Virulence on Watermelon through Interacting with the ARP2/3 Complex and Binding to an A-Rich Motif in the 3′ UTR of Diverse Transcripts
Source: mBio. 2023 Mar 1;14(2):e00157-23. doi: 10.1128/mbio.00157-23 (PMC10128047; doi:10.1128/mbio.00157-23)
Supplement: TABLE S3 [file mbio.00157-23-s0010.xlsx]

## Sheet: Sheet2
Table S3. Primers used in this study.
Purpose	Gene ID	Primer names	Sequence (5’-3’)
Prokaryotic expression	FOXG_01859	FonPUF1-GST-F	GATCTGGTTCCGCGTGGATCC ATGTCAACTTCTAGATCCGA
		FonPUF1-GST-R	GATGCGGCCGCTCGAGTCGACGCCCCCTCTTCTTTGTTGC
		FonPUF1-RP-GST-F	GATCTGGTTCCGCGTGGATCC ATGGTGGCCCCTGCTGAGATT
		FonPUF1-RP-GST-R	GATGCGGCCGCTCGAGTCGACAGCACCGCATTGGTGGTC
Gene knockout and identification of knockout mutant	FOXG_01859	FonPUF1-5'UTR-F	AGCAAAATCTGACGGAACGG
		FonPUF1-5'UTR-R	CAAAATAGGCATTGATGTGTTGACCTCCGGACGAGGGAGATGACAACG
		FonPUF1-3'UTR-F	CGTCCGAGGGCAAAGGAATAGAGTAGCGACCGTGTTTGTCATAGTG
		FonPUF1-3'UTR-R	CAGGGTGGATTCGAGGTGA
		FonPUF1-ID1-F	CTCCTTATTACATTACATTCCCTT
		FonPUF1-ID1-R	GGTTTTCCAGATTCGTTCAG
		FonPUF1-ID2-F	CGATGACGAAGACGATTACG
		FonPUF1-ID2-R	GAAGCATGTCCACAGCGATA
	FOXG_02224	FonPUF2-5'UTR-F	AAAATGGCGTTATGGGACT
		FonPUF2-5'UTR-R	CAAAATAGGCATTGATGTGTTGACCTCCAATCGTAGGTATGGATGGGT
		FonPUF2-3'UTR-F	CGTCCGAGGGCAAAGGAATAGAGTAGTGATGGGTGTTTTGTATTTG
		FonPUF2-3'UTR-R	GTTCTCCTTAGGTTGTTGCT
		FonPUF2-ID1-F	ATTTCCTTGGACTTTTCTCA
		FonPUF2-ID1-R	CGGTCGTATCTGCCCTTAG
		FonPUF2-ID2-F	CAATCTTCACCCTCCTACCG
		FonPUF2-ID2-R	GGTTTCCAGTCTCGTGCTTC
	FOXG_07983	FonPUF3-5'UTR-F	GACACTGGCTACCTGGGAT
		FonPUF3-5'UTR-R	CAAAATAGGCATTGATGTGTTGACCTCCGTGTTCCGAATCGTGTATGA
		FonPUF3-3'UTR-F	CGTCCGAGGGCAAAGGAATAGAGTAGCATCTTCCAACGCAAGTAAT
		FonPUF3-3'UTR-R	TGCTCAGTCTGGCTCACAA
		FonPUF3-ID1-F	TAGTTTATTCCTTTCGCTCTT
		FonPUF3-ID1-R	CAGTTGACATGCCTGTTCTC
		FonPUF3-ID2-F	CGAAGAGGTAATGCGTTTGA
		FonPUF3-ID2-R	AGCGGTAACCATTGTTGTAG
	FOXG_00799	FonPUF4-5'UTR-F	ATCCAGGTTGGTTCATCTTT
		FonPUF4-5'UTR-R	CAAAATAGGCATTGATGTGTTGACCTCCAGTTCGGTACACCTCAGACTAG
		FonPUF4-3'UTR-F	CGTCCGAGGGCAAAGGAATAGAGTAGAAAGGGCGCTACAGGACTA
		FonPUF4-3'UTR-R	ACATTGGAAAGAAGCTGAGAC
		FonPUF4-ID1-F	ATAATCCCCTGGTGTCCTTC
		FonPUF4-ID1-R	AGTCGTCTATGCCGATGTCT
		FonPUF4-ID2-F	GCTCTGGTAATGCGTAAGTG
		FonPUF4-ID2-R	ATGTTGGAGGTTCCGTTGAT
	FOXG_00261	FonPUF6-5'UTR-F	GTCGATAAAGTCGCAGATGT
		FonPUF6-5'UTR-R	CAAAATAGGCATTGATGTGTTGACCTCCGATATTCATGCTGGGTGGTT
		FonPUF6-3'UTR-F	CGTCCGAGGGCAAAGGAATAGAGTAGCACCATTACGAAGGAGATGC
		FonPUF6-3'UTR-R	ATTACCGCCGACTTGATAGA
		FonPUF6-ID1-F	GCACTTATGCAGACCCCTCA
		FonPUF6-ID1-R	GTCCTCCCACTTCTTTACGC
		FonPUF6-ID2-F	GAGCGAGGTATGCTATTTTG
		FonPUF6-ID2-R	AGGAGGGTCTACAGGGATGA
	FOXG_11105	FonARC18-5'UTR-F	AATGCCCAGATAACCTTGC
		FonARC18-5'UTR-R	CAAAATAGGCATTGATGTGTTGACCTCCGTCCTCGCCAAACTACAGC
		FonARC18-3'UTR-F	CGTCCGAGGGCAAAGGAATAGAGTAGCGAGGTCAAATCTTGTAGTCA
		FonARC18-3'UTR-R	CACGGCGTAAATGGTTGC
		FonARC18-ID1-F	AACTCGGATGTATCAATGTCG
		FonARC18-ID1-R	CTTGCAGTGGCTGTTAGGC
		FonARC18-ID2-F	TCCCAGCCTTGCCCCACA
		FonARC18-ID2-R	GGCTCGTACATCTACAATCA
HPH fragment		HPH-F	GGAGGTCAACACATCAATGCCTATT
		HPH-R	GGAGGTCAACACATCAATGCCTATT
Cloning	FOXG_01859	FonPUF1-T-F	ATGTCAACTTCTAGATCCGA
		FonPUF1-T-R	GCCCCCTCTTCTTTGTTGC
	FOXG_02224	FonPUF2-T-F	ATGACCAACCACCAGACTGGC
		FonPUF2-T-R	TTACGCCTCATCGTTATGGACG
	FOXG_01770	FonPUF5-T-F	ATGCCCAAGCCCAGAACAA
		FonPUF5-T-R	TTACTCCTCAGTCTCCTCATCTGCC
	FOXG_00261	FonPUF6-T-F	ATGGCTACCAAAACCGCAGC
		FonPUF6-T-R	CAACTTCTCCAACAAAAGCTTGC
qPCR	FOXG_01859	FonPUF1-qRT-F	CATCCGCCAGCAATTCCCCT
		FonPUF1-qRT-R	GTTCGTGCGACGGAGAACCA
	FOXG_02224	FonPUF2-qRT-F	CAACCACCAGACTGGCTCGC
		FonPUF2-qRT-R	AGAATGCATGGGCTGCCGTT
	FOXG_07983	FonPUF3-qRT-F	TCAGCTGGGTCTACTGGGGT
		FonPUF3-qRT-R	TTGCCAGCTTCCTTCGAGCC
	FOXG_00799	FonPUF4-qRT-F	CTTTCGCTCCCAGCAGTCCC
		FonPUF4-qRT-R	GGCAGGCCAGATCGATGGTC
	FOXG_01770	FonPUF5-qRT-F	CACACACTCTGCGCGTACTA
		FonPUF5-qRT-R	CCTCCCGCCACTGAGATTTT
	FOXG_00261	FonPUF6-qRT-F	CACGTTCCCAAGGAGGAGCG
		FonPUF6-qRT-R	AACAGCTCGCACAGCATCGT
	FOXG_01569	FonActin-RT-F	GAGGGACCGCTCTCGTCGT
		FonActin-RT-R	GGAGATCCAGACTGCCGCTCAG
	EU603504	FonOpm12-RT-F	CGATTAGCGAAGACATTCACAAGACT
		FonOpm12-RT-R	ACGGTCAAGAAGATGCAGGGTAAAGGT
	HM036339	ClRps10-RT-F	AGGCTCACCCTAAAAGAAGG
		ClRps10-RT-R	GGTCAACACAAGGATCTTACT
	FOXG_14713	FOXG_14713-F	TGGGTTCCGCACCATGAACT
		FOXG_14713-R	GACACTCTTCACCTCGCGGA
	FOXG_16800	FOXG_16800-F	GCAAGGGGCTCCGAGGTATT
		FOXG_16800-R	TGGTTGAGCTCCCGTGTTGT
	FOXG_12928	FOXG_12928-F	CGTCTCCCGGTAATCCCACC
		FOXG_12928-R	GCGAGGGAGACCCAGACATC
	FOXG_06413	FOXG_06413-F	GTCTTCATCGGCCTTGCAGC
		FOXG_06413-R	TTCCAGCAGCCCAGTAGGTG
	FOXG_10728	FOXG_10728-F	AGGTCCAGACCATCTCCGGT
		FOXG_10728-R	AGGAGGAAGACGGCATCAGC
	FOXG_12345	FOXG_12345-F	CCGATCCCGACAAGCCTCAT
		FOXG_12345-R	ATGGCGACCTCCGGGTTAAG
	FOXG_16892	FOXG_16892-F	GTGAGCCGCAGTTTGCCTAC
		FOXG_16892-R	CGATTGGCCGAGGAGACCTT
	FOXG_05128	FOXG_05128-F	GTCCGGTGTCCTCTCTGCTC
		FOXG_05128-R	AGAGACAGCAGTCATGGGGC
	FOXG_02921	FOXG_02921-F	CTGGTATGGCGGGGTGGATT
		FOXG_02921-R	AGGCCAGCAGCATCAGTAGG
	FOXG_11988	FOXG_11988-F	CTGGCGTCGACGTAAGCAAC
		FOXG_11988-R	GGCGCAACCGTCTTGACAAT
	FOXG_15355	FOXG_15355-F	GACGACCGGTACAGTCTCCG
		FOXG_15355-R	CATGGTGTTGAATGGCGGGG
	FOXG_12133	FOXG_12133-F	CAAGCCCCTCATCCTACACG
		FOXG_12133-R	AGGAAGCGTTCACCCTTGAC
	FOXG_08697	FOXG_08697-F	CCCTCACTTCATCCACACCC
		FOXG_08697-R	CTTCGGAATCCCCCTGTCAC
	FOXG_17180	FOXG_17180-F	CTGTCCTTGTCGGTGGTCTC
		FOXG_17180-R	AGTAGGCTGGGGAGAGAAGG
	FOXG_13464	FOXG_13464-F	AACGCTGGGGTGAAGTATTCG
		FOXG_13464-R	CCATTGGCGCCTTGAGGTC
	FOXG_13198	FOXG_13198-F	ACAAGTGGAAGACCCAAGGC
		FOXG_13198-R	TGAGCTTCCAGCAAGTACCG
	FOXG_17017	FOXG_17017-F	CGGCCACGTTCTTCCTCAAT
		FOXG_17017-R	TATGCGATGCAACCTGGTGT
	FOXG_13461	FOXG_13461-F	ACTCCGATCGGCACTACAGA
		FOXG_13461-R	TTGGAGAGCGATGCGTAAGG
	FOXG_15434	FOXG_15434-F	GCATCACAGCTTGGAAAGGC
		FOXG_15434-R	GAGTTCCATGGTCGTCCGAG
	FOXG_12260	FOXG_12260-F	GTTACCTGGACCAGCACTCC
		FOXG_12260-R	GGTCGAAGGCATCAGGAACA
	FOXG_10698	FOXG_10698-F	GTCGACAATGTCCTCGCCTT
		FOXG_10698-R	CTTGATCTCAACCTGCCCGT
	FOXG_09299	FOXG_09299-F	ACTTCCCCAAGGGTGGTTTG
		FOXG_09299-R	ATTGACCCGTAAAGGGCTGG
	FOXG_05407	FOXG_05407-F	GTTCCCCGAGTTCCCTGAAG
		FOXG_05407-R	ACAGGCTTCTTGCTCGACTC
Probes for Southern blot		HPH-probe-F	GGTTCATTTAGGCAACTGGT
		HPH-probe-R	TGTAGTGTATTGACCGATTCC
RNAi construct	FOXG_01770	FonPUF5-MCS1-F	gcatcgataccgtcgacctcgag GCGCTGGCCGCGAGGAGA
		FonPUF5-MCS1-R	cacctgtatcctccagcaagctt CAAACGCTTCTTTTGCGCTG
		FonPUF5-MCS2-F	ccggggcccaggtaccacaggcct GCGCTGGCCGCGAGGAGA
		FonPUF5-MCS2-R	agggaacggcagatcttcgcatgc CAAACGCTTCTTTTGCGCTG
		FonARP3-MCS1-F	gcatcgataccgtcgacctcgagAACCAAACTCCCGCCGTT
		FonARP3-MCS1-R	tcacctgtatcctccagcaagcttCGCGTAGATACTTGAAGATGGAG
		FonARP3-MCS2-F	ccggggcccaggtaccacaggcctAACCAAACTCCCGCCGTT
		FonARP3-MCS2-R	acagccagggaacggcagatctCGCGTAGATACTTGAAGATGGAG
Construction of mCherry cassettes		mcherry-F	ATGGTGAGCAAGGGCGAGGAGGAT
		mcherry-R	CTTGTACAGCTCGTCCATGC
		G418-F	GGAGGTCAACACATCAATGCT
		G418-R	TCAGAAGAACTCGTCAAGAAG
	FOXG_01859	FonPUF1-fusion-F	CATGGACGAGCTGTACAAG ATGTCAACTTCTAGATCCGA
		FonPUF1-fusion-R	AGCATTGATGTGTTGACCTCCGCCCCCTCTTCTTTGTTGC
	FOXG_11105	FonARC18-fusion-F	GCATGGACGAGCTGTACAAGATGCCGGTATGTCCAAACCA
		FonARC18-fusion-R	AGCATTGATGTGTTGACCTCCCAGAGACTTGCCCATAAAC
		FonARC18-promoter-F	TTGAGAACCGACTTGACAGC
		FonARC18-promoter-R	ATCCTCCTCGCCCTTGCTCACCATCTTGAACAGCAATTAACAGA
		RP27-promoter-F	TTTCGTAGGAACCCAATCTTCAAA
		RP27-promoter-R	CACCACCCCGGTGAACAGCTCCTCGCCCTTGCTCAC
Y2H constructs	FOXG_01859	FonPUF1-BD-F	ATGGCCATGGAGGCCGAATTCATGTCAACTTCTAGATCCGA
		FonPUF1-BD-R	CCGCTGCAGGTCGACGGATCCTTAGCCCCCTCTTCTTTGTT
	FOXG_11105	FonARC18-AD-F	GCCATGGAGGCCAGTGAATTCATGCCGGCATACAACTCCG
		FonARC18-AD-R	CAGCTCGAGCTCGATGGATCCCTACAGAGACTTGCCCATAAACTTTC
	FOXG_12791	FonARP3-AD-F	GCCATGGAGGCCAGTGAATTCATGGCTAACCAAACTCCCGC
		FonARP3-AD-R	CAGCTCGAGCTCGATGGATCCTCAAGAGCCACCGGGTCC
	FOXG_13729	FonARP2-AD-F	GCCATGGAGGCCAGTGAATTCATGTCTAACCCTCCACCCATTG
		FonARP2-AD-R	CAGCTCGAGCTCGATGGATCCTTATCGCGGTCCCAATTTCTC
	FOXG_01859	FonPUF1-RP-BD-F	ATGGCCATGGAGGCCGAATTCATGGTGGCCCCTGCTGAGATT
		FonPUF1-RP-BD-R	CCGCTGCAGGTCGACGGATCCAGCACCGCATTGGTGGTC
	FOXG_01859	FonPUF1-R-BD-F	ATGGCCATGGAGGCCGAATTCATGTCAACTTCTAGATCCGA
		FonPUF1-R-BD-R	CCGCTGCAGGTCGACGGATCCGAATCTATCCTCTTCGGAC
	FOXG_01859	FonPUF1-P-BD-F	ATGGCCATGGAGGCCGAATTCATGTCTTAGAGAGCATTGGA
		FonPUF1-P-BD-R	CCGCTGCAGGTCGACGGATCCAATCGGGGGAGAAGAAACA
CoIP constructs	FOXG_01859	FonPUF1-RP-PYF-F	CCGTCTCATGAGGTCGGCTAGATAATCGATAATGGTGGCCCCTGCTGAGATT
		FonPUF1-RP-PYF-R	CACCACCCCGGTGAACAGCTCCTCGCCCTTGCTCACAGCACCGCATTGGTGGTC
		FonPUF1-RP-Promoter-F	ACTCACTATAGGGCGAATTGGGTACTCAAATTGGTTCGCTTCGCTTGAGCTTCCA
		FonPUF1-RP-Promoter-R	TATCGATTATCTAGCCGACCTC
		FonPUF1-PYF-F	ACTCACTATAGGGCGAATTGGGTACTCAAATTGGTT CGCTTCGCTTGAGCTTCCA
		FonPUF1-PYF-R	CACCACCCCGGTGAACAGCTCCTCGCCCTTGCTCACGCCCCCTCTTCTTTGTTGC
	FOXG_11105	FonARC18-PHZ126-F	CTATAGGGCGAATTGGGTACTCAAATTGGTTGATGGAGTTCGGGCAGGTACT
		FonARC18-PHZ126-R	CTTTATAATCACCGTCATGGTCTTTGTAGTCCAGAGACTTGCCCATAAACTTTCTC
	FOXG_12791	FonARP3-PHZ126-F	CTATAGGGCGAATTGGGTACTCAAATTGGTTACTGGGGACAGCACCACAGG
		FonARP3-PHZ126-R	CTTTATAATCACCGTCATGGTCTTTGTAGTCAGAGCCACCGGGTCCACC
